# Supplementary material for: Network models of driver behavior
Source: PeerJ. 2019 Jan 10;6:e6119. doi: 10.7717/peerj.6119 (PMC6330205; doi:10.7717/peerj.6119)
Supplement: Supplemental Information 9 [file peerj-07-6119-s009.r]

library(dplyr)
library(magrittr)
library(assertr)
library(tidyr)
library(ggplot2)
library(ggthemes)
library(car)

library(glmnet)
library(boot)

library(gridExtra)
library(xml2)
library(xtable)

library(qgraph)
library(psych)
library(lavaan)
library(caret)
library(glmnetUtils)
library(bootnet)

library(kableExtra)
library(knitr)

#devtools::install_github("rich-iannone/DiagrammeR")
library(DiagrammeR)
library(DiagrammeRsvg)
