# Supplementary material for: Network models of driver behavior
Source: PeerJ. 2019 Jan 10;6:e6119. doi: 10.7717/peerj.6119 (PMC6330205; doi:10.7717/peerj.6119)
Supplement: Supplemental Information 10 [file peerj-07-6119-s010.r]

dbqnames <- c(
"drive away from traffic lights at too high a gear",
"overtake a slow driver on inside",
"attempt to overtake and hadn't noticed signalling right",
"forget where left car in carpark",
"sound horn to indicate annoyance",
"switch on one thing when meant to switch on other",
"pull out of junction so far that driver has to let you out",
"realised have no recollection of road been travelling",
"crossed junction knowing lights have turned against you",
"failed to notice people crossing when turned into sidestreet",
"become angered by driver and given chase",
"misread signs and taken wrong turning off roundabout",
"disregarded speed limit on residential road",
"turning left, nearly hit cyclist on inside",
"used mobile phone without hands free kit",
"stay in motorway lane you know will be closed",
"when queuing to turn left nearly hit car in front",
"drive when suspect over legal alcohol limit",
"become angered by driver and indicated hostility",
"misjudged speed of oncoming vehicle when overtaking",
"hit something when reversing that hadn't seen",
"raced away from traffic lights to beat other driver",
"noticed ending up on a different road than intended",
"get into wrong lane when approaching roundabout/junction",
"drive so close to car that would not be able to stop",
"missed giveway signs and avoided colliding with traffic",
"disregarded speed limit on motorway",
"failed to check rear-view mirror before manoeuvring",
"brake too quickly on slippery road or steer wrong in skid",
"drove after taking drugs which affected you",
"had to brake or swerve to avoid accident"
)
