# Supplementary material for: Network models of driver behavior
Source: PeerJ. 2019 Jan 10;6:e6119. doi: 10.7717/peerj.6119 (PMC6330205; doi:10.7717/peerj.6119)
Supplement: Supplemental Information 11 [file peerj-07-6119-s011.r]

# The range of alpha values to search
alphas <- seq(0,1,by=.01)

# Search for optimal values of lambda and alpha hyperparameters through cross-validation
# The results will slightly differ from run to run, so use set.seed()
head(training)
set.seed(2018)
PoissonCV <- cva.glmnet(Accidents~ ., data = training, alpha = alphas, nfolds = 10, family = "poisson")
plot(PoissonCV)

# Perform grid search on best alpha + lambda:

gridSearchResult <- list()

for (i in 1:length(PoissonCV$modlist)) { #modlist contains individual cv.glmnet objects for each value of alpha
  lambda<-t(t(PoissonCV$modlist[[i]]$lambda)) # vector of lambda values
  cvm<-t(t(PoissonCV$modlist[[i]]$cvm)) # cross-validation errors, here: deviance
  nz<-t(t(PoissonCV$modlist[[i]]$nzero)) # number of predictors with zero beta coefficients
  lambdamin <- PoissonCV$modlist[[i]]$lambda.min # minimum lambda
  gridSearchResult[[i]] <- cbind(lambda, cvm, nz,lambdamin) 
  colnames(gridSearchResult[[i]]) <- c("lambda", "cvm", "nonzero", "lambdamin")
}

# Check the number of variables included in each cell of the grid:
nvars <- vector()

for (i in 1:length(gridSearchResult)) {
  temp <- gridSearchResult[[i]]
  nvars[i] <- temp[which(temp[,1] == temp[,4]),3]
}

nvars # Ninth cell has 16 vars, good compromise.
# The choice of optimal alpha is to a degree subjective. From the documentation:

# Because crossvalidation is often a statistically noisy procedure, it doesn’t try to automatically choose α and λ for you. 
# Instead you can plot the output, to see how the results depend on the values of these parameters. 
# Using this information, you can choose appropriate values for your data.

### Fit model in the training sample ###

alphas[9] # 0.08 --> More of a ridge regression than lasso
# Check the results when α = 0.08
PoissonCV$modlist[[9]]
# Save values of lambdas
best.lambda <- PoissonCV$modlist[[9]]$lambda.min #Picks 16 variables 
optimal.lambda <- PoissonCV$modlist[[9]]$lambda.1se #Picks 0 variables (!)
gridSearchResult[9]

wholeTrainingFit <- glmnet(Accidents~ ., data = training, alpha = alphas[9], family = "poisson")
#show solution path, line at best value of lambda from cv
par(mfrow=c(1,1))
plot(wholeTrainingFit, xvar=c("lambda"), label = TRUE)
abline(v=c(log(best.lambda)))

#coefficient vector from elastic net model with best lambda
b <- coef(wholeTrainingFit, s = best.lambda)
# Which variables were not regularised to zero?
which(b!=0)

#get final scale score from best model

final_score <- predict(wholeTrainingFit,x1, type=c("response"),s=best.lambda)

# z-score
final_scoreZ <- scale(final_score)

### Fit model in the training sample, alpha = 0, i.e. fit ridge regression model ###

alphas[1] # 0 --> Ridge-regression
PoissonCV$modlist[[1]] #This is the result with alpha == 0
gridSearchResult[1]
best.lambdaAlpha0 <- PoissonCV$modlist[[1]]$lambda.min #Picks 42 variables (of course) 
optimal.lambdaAlpha0 <- PoissonCV$modlist[[1]]$lambda.1se #Ditto

wholeTrainingFitAlpha0 <- glmnet(Accidents~ ., data = training, alpha = alphas[1], family = "poisson")
#show solution path, line at best value of lambda from cv
par(mfrow=c(1,1))
plot(wholeTrainingFitAlpha0, xvar=c("lambda"), label = TRUE)
abline(v=c(log(best.lambdaAlpha0)))

#coefficient vector from model with best lambda
bAlpha0 <- coef(wholeTrainingFitAlpha0, s = best.lambdaAlpha0)

#get final scale score from best model
final_scoreAlpha0 <- predict(wholeTrainingFitAlpha0,x1, type=c("response"),s=best.lambdaAlpha0)

# z-score
final_scoreZAlpha0 <- scale(final_scoreAlpha0)

### Fit model in whole training sample, naive Poisson regression ###

wholeTrainingFitNaivePoisson <- glm(Accidents~ ., data = training, family = "poisson")
bNaivePoisson <- coef(wholeTrainingFitNaivePoisson)
final_scoreNaivePoisson <- predict(wholeTrainingFitNaivePoisson, as.data.frame(x1), type=c("response"))
final_scoreZNaivePoisson <- scale(final_scoreNaivePoisson)
#########

#generate the scale scores in hold-out sample
#make matrix of items (predictors) from new data frame of hold out sample
x2 <- model.matrix(Accidents ~ ., data=testing)[,-1] 
yTest <- testing$Accidents
#add score based on final model to holdout data
finalScorePred1 <- predict(wholeTrainingFit, x2, type=c("response"), s=best.lambda)
finalScorePred1Z <- scale(finalScorePred1)
finalScorePredAlpha0 <- predict(wholeTrainingFitAlpha0, x2, type=c("response"), s=best.lambdaAlpha0)
finalScorePredAlpha0Z <- scale(finalScorePredAlpha0)
finalScorePredNaive <- predict(wholeTrainingFitNaivePoisson, as.data.frame(x2), type=c("response"))
finalScorePredNaiveZ <- scale(finalScorePredNaive)

##########################################################################################################################
##########################################################################################################################
#############################                                                     ########################################
############################# Write a couple of functions for assessing model fit ########################################
#############################                                                     ########################################
##########################################################################################################################
##########################################################################################################################

# Mean squared error:
mse <- function(y, pred) {
  mse <- mean((y - pred)^2)
  return(mse)
}

# Min-max index:
min_max <- function(df,nres) {
  result <- data.frame()
  for (i in 1:nres) {
    temp <- df[,c(1,i+1)]  
    result[1,i] <- mean(apply(temp, 1, min) / apply(temp, 1, max))
  }
  return(as.numeric(result))
}

# Log-likelihood (needed in various other calculations):
poissonloglik <- function(lambda, y) {
  return(y*log(lambda) - lambda - log(factorial(y)))
}

# McFadden's pseudo R2:
pseudor2 <- function(yobs, ypred) {
  ynull <- mean(yobs)
  lnull <- sum(poissonloglik(ynull,yobs))
  lpred <- sum(poissonloglik(ypred,yobs))
  return(1-(lpred/lnull))
}

# Deviance:
devianceFun <- function(yobs, ypred) {
  saturated <- poissonloglik(yobs,yobs)
  saturated[yobs == 0] = 0
  modeled <- poissonloglik(ypred,yobs)
  return(sum(2 * (saturated - modeled)))
}

############## Model fit indices, training data ##############

# Get accidents for training data:
Accs <- training$Accidents 

# Create a data frame for the model fit calculations:
DataFitTraining <- cbind(Accs,final_score,final_scoreAlpha0,final_scoreNaivePoisson)
DataFitTraining <- as.data.frame(DataFitTraining)
names(DataFitTraining) <- c("Accidents", "Alpha0.07", "Alpha0", "NaivePoisson")
# Calculate mse:
mseTrain <- with(DataFitTraining,c(mse(Accidents,Alpha0.07),mse(Accidents,Alpha0),mse(Accidents,NaivePoisson)))
# Calculate deviance:
devianceTrain <- with(DataFitTraining, c(devianceFun(Accidents,Alpha0.07),
                                         devianceFun(Accidents,Alpha0),
                                         devianceFun(Accidents,NaivePoisson)))

# Calculate minmax:
minmaxTrain <- min_max(DataFitTraining,3)

# Calculate McFadden Pseudo-R2
McFadsTrain <- c(pseudor2(Accs,final_score), 
                 pseudor2(Accs,final_scoreAlpha0), 
                 pseudor2(Accs,final_scoreNaivePoisson))

# Store results in a dataframe:
FitTrain <- data.frame()
FitTrain <- rbind(FitTrain,cor(DataFitTraining)[2:4])
names(FitTrain) <- c("Lasso, a = 0.07", "Lasso, a = 0", "Naive regression")
FitTrain <- rbind(FitTrain,mseTrain, minmaxTrain,McFadsTrain, devianceTrain)
row.names(FitTrain) <- c("corPearson","mse", "minmax", "McFaddenPseudoR2", "deviance")
# Add null deviance:
FitTrain <- rbind(FitTrain, devianceFun(Accs,rep(mean(Accs), length(Accs))))
rownames(FitTrain)[6] <- "nullDeviance"
FitTrain <- round(FitTrain,3)

# Save results:
FitTraincode <- kable(round(FitTrain,3), format = "html") %>% paste(as.character(), collapse = "\n")
write.table(FitTraincode, "FitTrain.html", quote = FALSE,col.names = FALSE, row.names = FALSE)


############## Model fit indices, test data ##############

AccsTest <- testing$Accidents

# Create a data frame for the model fit calculations:
DataFitTesting <- cbind(AccsTest,finalScorePred1,finalScorePredAlpha0,finalScorePredNaive)
DataFitTesting <- as.data.frame(DataFitTesting)
names(DataFitTesting) <- c("Accidents", "Alpha0.07", "Alpha0", "NaivePoisson")
# Calculate mse:
mseTest <- with(DataFitTesting,c(mse(Accidents,Alpha0.07),mse(Accidents,Alpha0),mse(Accidents,NaivePoisson)))
# Calculate deviance:
devianceTest <- with(DataFitTesting,c(devianceFun(Accidents,Alpha0.07),
                                      devianceFun(Accidents,Alpha0),
                                      devianceFun(Accidents,NaivePoisson)))
# Calculate minmax:
minmaxTest <- min_max(DataFitTesting,3)

McFadsTest <- c(pseudor2(AccsTest,finalScorePred1), 
                pseudor2(AccsTest,finalScorePredAlpha0), 
                pseudor2(AccsTest,finalScorePredNaive)) 

# Store results in a dataframe:
FitTest <- data.frame()
FitTest <- rbind(FitTest,cor(DataFitTesting)[2:4])
names(FitTest) <- c("Lasso, a = 0.07", "Lasso, a = 0", "Naive regression")
FitTest <- rbind(FitTest,mseTest, minmaxTest, McFadsTest, devianceTest)
row.names(FitTest) <- c("corPearson","mse", "minmax", "McFaddenPseudoR2", "deviance")
# Add null deviance:
FitTest <- rbind(FitTest, devianceFun(AccsTest,rep(mean(AccsTest), length(AccsTest))))
rownames(FitTest)[6] <- "nullDeviance"
FitTest <- round(FitTest,3)

FitTestcode <- kable(round(FitTest,3), format = "html") %>% paste(as.character(), collapse = "\n")
write.table(FitTestcode, "FitTest.html", quote = FALSE,col.names = FALSE, row.names = FALSE)

######################################################################################################
